# Supplementary material for: Cold Stress‐Induced (Z)‐3‐Hexenol and Thymol Enhance Cold Tolerance of Tea Plants by Activating Ca2+ Signalling
Source: Plant Biotechnol J. 2025 Sep 3;23(12):5833–48. doi: 10.1111/pbi.70346 (PMC12665057; doi:10.1111/pbi.70346)
Supplement: Supplementary file 2 — Table S2: Expression patterns of calcium‐dependent protein kinases (CDPKs) in response to cold stress in tea plants. [file PBI-23-5833-s001.xlsx]

## Sheet: Sheet1
Table 2. Expression patterns of calcium-dependent protein kinases (CDPKs) in response to cold stress in tea plants
gene_id	FPKM.Cold_1h1	FPKM.Cold_1h2	FPKM.Cold_1h3	FPKM.CK1	FPKM.CK2	FPKM.CK3	fold change(fc)	log2(fc)	pval	qval	regulation	significant	Description
CSS0042249	2.6	2.86	2.22	0	0.04	0.03	106.73	6.74	0	0	up	yes	CsCDPK4, Calcium-dependent protein kinase [Actinidia chinensis var. chinensis]
CSS0042985	0.87	0.21	0.07	0	0	0.06	19.48	4.28	0.01	0.03	up	yes	CsCDPK17, Calcium-dependent protein kinase [Actinidia chinensis var. chinensis]
CSS0023979	13.22	14.92	14.66	3.79	1.99	4.75	4.06	2.02	0	0	up	yes	CsCDPK10, Calcium-dependent protein kinase [Actinidia chinensis var. chinensis]
CSS0008031	55.72	31.21	35.56	14.32	17.16	15.93	2.58	1.37	0	0	up	yes	CsCDPK28, calcium-dependent protein kinase 28 [Camellia sinensis]
CSS0003317	12.51	10.31	13.81	3.51	5.58	2.17	3.25	1.7	0	0	up	yes	CsCDPK30, Calcium-dependent protein kinase [Actinidia chinensis var. chinensis]
CSS0012731	0.67	0.99	0.4	0.18	0.06	0.06	6.94	2.8	0	0	up	yes	CsCDPK1, calcium-dependent protein kinases 1 [Camellia sinensis]
CSS0030469	2.07	2.3	0.94	0.52	0.41	0.4	3.99	2	0	0	up	yes	CsCDPK2, calcium-dependent protein kinases 2 [Camellia sinensis]
CSS0006250	7.54	3.1	1.98	1.33	1.72	1.12	3.03	1.6	0.01	0.02	up	yes	CsCDPK1L, PREDICTED: calcium-dependent protein kinase 1-like [Daucus carota subsp. sativus]
CSS0032244	97.08	76.97	63.79	46.37	36.84	52.67	1.75	0.81	0.01	0.01	up	no	calcium-dependent protein kinases 4, partial [Camellia sinensis]
CSS0025544	84.58	59.12	59.27	41.43	38.01	38.4	1.72	0.78	0	0.01	up	no	calcium-dependent protein kinase 28 [Camellia sinensis]
CSS0013474	45.75	33.49	29.3	24.95	21.54	23.71	1.55	0.63	0.03	0.06	up	no	calcium-dependent protein kinase 9 [Camellia sinensis]
CSS0040423	2.33	1.82	2.39	2.29	1.01	2.35	1.16	0.21	0.7	0.78	up	no	calcium-dependent protein kinase 20 [Camellia sinensis]
CSS0013403	16.8	21.92	27.81	11.57	30.87	12.25	1.22	0.28	0.67	0.75	up	no	calcium-dependent protein kinase 3 [Camellia sinensis]
CSS0016423	1.28	0.7	0.51	0.44	0.33	0.19	2.58	1.37	0.03	0.06	up	no	calcium-dependent protein kinases 2 [Camellia sinensis]
CSS0046195	30.92	27.67	27.19	16.97	18.46	18.44	1.59	0.67	0	0	up	no	calcium-dependent protein kinase 9 [Camellia sinensis]
CSS0023609	53.7	37.34	41.78	30.87	25.02	26.17	1.62	0.69	0.01	0.02	up	no	PREDICTED: calcium-dependent protein kinase SK5-like [Daucus carota subsp. sativus]
CSS0014165	5.15	8.58	11.42	6.1	5.88	5.1	1.47	0.56	0.13	0.21	up	no	Calcium-dependent protein kinase [Actinidia chinensis var. chinensis]
CSS0009743	25.15	27.44	25.13	14.21	16.39	16.88	1.64	0.71	0	0	up	no	calcium-dependent protein kinase 2 [Camellia sinensis]
CSS0033307	15.57	15.41	13.36	8.3	8.78	8.3	1.75	0.8	0	0	up	no	calcium-dependent protein kinase 2 [Camellia sinensis]
CSS0004197	87.02	84.59	81.31	68.24	65.46	66.08	1.27	0.34	0.03	0.07	up	no	calcium-dependent protein kinase 26 [Camellia sinensis]
CSS0012021	6.92	7.28	5.94	7.07	4.75	6.58	1.09	0.13	0.77	0.84	up	no	calcium-dependent protein kinase 1-like isoform X1 [Coffea arabica]
CSS0036539	0.79	0.82	0.56	0.41	0.36	1.12	1.15	0.2	0.79	0.86	up	no	calcium-dependent protein kinase 20 [Camellia sinensis]
CSS0024009	10.36	3.57	5.43	4.64	5.25	4.25	1.37	0.45	0.37	0.5	up	no	CDPK-related kinase [Actinidia chinensis var. chinensis]
CSS0003446	8.78	9.21	7.79	7.88	8.7	7.44	1.07	0.1	0.84	0.89	up	no	calcium-dependent protein kinase 1-like isoform X1 [Coffea arabica]
CSS0024112	16.2	18.35	21	17.38	12.28	16.05	1.22	0.28	0.27	0.4	up	no	calcium-dependent protein kinase 13 [Camellia sinensis]
CSS0013163	0.04	0.04	0.03	0	0	0	375.06	8.55	0.02	0.05	up	no	PREDICTED: calcium and calcium/calmodulin-dependent serine/threonine-protein kinase-like [Juglans regia]
CSS0038335	0.03	0.04	0.06	0	0.02	0	6.32	2.66	0.17	0.27	up	no	PREDICTED: calcium and calcium/calmodulin-dependent serine/threonine-protein kinase-like [Juglans regia]
CSS0045285	11.55	17.26	21.61	13.47	13.5	14.33	1.22	0.29	0.39	0.52	up	no	CDPK-related protein kinase [Actinidia chinensis var. chinensis]
CSS0027370	3.59	4.39	7.56	11.12	11.88	10.91	0.46	-1.13	0	0	down	yes	Calcium-dependent protein kinase [Actinidia chinensis var. chinensis]
CSS0037874	3.22	4.86	4.8	14.72	15.17	13.47	0.3	-1.75	0	0	down	yes	calcium-dependent protein kinase 8 [Camellia sinensis]
CSS0026890	8.26	5.73	5.45	19.31	18.09	22.45	0.32	-1.62	0	0	down	yes	calcium-dependent protein kinase 1 [Camellia sinensis]
CSS0019429	8.82	8.54	8.67	19.14	22.8	19.48	0.42	-1.24	0	0	down	yes	PREDICTED: calcium-dependent protein kinase 26 isoform X1 [Cucumis melo]
CSS0023385	42.23	30.21	26.98	80.91	75.98	81.26	0.42	-1.26	0	0	down	yes	calcium-dependent protein kinase 1 [Camellia sinensis]
CSS0012940	20.62	15.33	12.22	37.77	33.59	39.49	0.43	-1.2	0	0	down	yes	calcium-dependent protein kinase 1 [Camellia sinensis]
CSS0000922	0.84	0.98	1.27	1.46	1.3	2.12	0.64	-0.65	0.03	0.06	down	no	CDPK-related kinase [Actinidia chinensis var. chinensis]
CSS0031281	4.92	5.48	7.02	8.83	11.52	8.38	0.61	-0.72	0	0	down	no	CDPK-related kinase [Actinidia chinensis var. chinensis]
CSS0019257	13.41	16.67	21.76	25.56	19.7	29.44	0.69	-0.53	0.01	0.03	down	no	Calcium-dependent protein kinase [Actinidia chinensis var. chinensis]
CSS0042007	3.03	2.78	3.87	3.44	3.81	3.07	0.94	-0.09	0.44	0.57	down	no	CDPK-related kinase [Actinidia chinensis var. chinensis]
CSS0011815	33.09	31.91	33.27	43.92	41.28	46.36	0.75	-0.42	0	0	down	no	CDPK-related protein kinase [Actinidia chinensis var. chinensis]
CSS0012696	5.62	7.31	10.08	10.36	7.68	9.77	0.83	-0.27	0.17	0.28	down	no	CDPK-related kinase 3 [Lactuca sativa]
CSS0044193	2.02	1.48	1.63	3.07	2.16	2.69	0.65	-0.63	0.02	0.04	down	no	CDPK-related kinase [Actinidia chinensis var. chinensis]
CSS0016732	3.22	2.8	2.43	3.94	2.66	4.19	0.78	-0.35	0.16	0.26	down	no	calcium-dependent protein kinase 29 [Camellia sinensis]
CSS0040419	21.15	18.32	19.43	31.17	28.61	38.12	0.6	-0.73	0	0	down	no	calcium-dependent protein kinase 1 [Camellia sinensis]
CSS0007306	31.72	23.69	23.63	46.05	44.78	45.23	0.58	-0.78	0	0	down	no	calcium-dependent protein kinase 8 [Camellia sinensis]
CSS0031138	15.86	13.66	13.84	21.7	19.89	23.22	0.67	-0.58	0	0	down	no	CDPK-related protein kinase [Actinidia chinensis var. chinensis]
CSS0029323	7.26	9.67	9.49	9.59	7.13	10.53	0.97	-0.04	0.6	0.71	down	no	CDPK-related kinase [Actinidia chinensis var. chinensis]
CSS0014965	7.61	4.01	6.77	9.39	9.6	9.05	0.66	-0.61	0.03	0.06	down	no	calcium-dependent protein kinase 16 [Camellia sinensis]
